# Supplementary material for: The Brazilian System for Monitoring Workers and General Population Exposed to Asbestos: Development, Challenges, and Opportunities for Workers’ Health Surveillance
Source: Int J Environ Res Public Health. 2023 Feb 28;20(5):4295. doi: 10.3390/ijerph20054295 (PMC10001436; doi:10.3390/ijerph20054295)
Supplement: Supplementary file 1 [file ijerph-20-04295-s001.zip]

Archive with 1 entries (1 files):
- ijerph-2194763-supplementary.pdf
